# Supplementary material for: Association of Inflammasome Gene Expression Levels with Pathogenesis of Familial Mediterranean Fever in Armenians
Source: Int J Mol Sci. 2024 Dec 2;25(23):12958. doi: 10.3390/ijms252312958 (PMC11641286; doi:10.3390/ijms252312958)
Supplement: Supplementary file 1 [file ijms-25-12958-s001.zip]

Archive with 1 entries (1 files):
- ijms-3262116-supplementary.pdf
